# Supplementary material for: Role of MicroRNA-502-3p in Human Diseases
Source: Pharmaceuticals (Basel). 2023 Apr 2;16(4):532. doi: 10.3390/ph16040532 (PMC10144852; doi:10.3390/ph16040532)
Supplement: Supplementary file 1 [file pharmaceuticals-16-00532-s001.zip]

Archive with 1 entries (1 files):
- pharmaceuticals-2294491-Supplementary Table S1.pdf
